# Supplementary material for: Fresh and cryopreserved ovarian tissue transplantation for preserving reproductive and endocrine function: a systematic review and individual patient data meta-analysis
Source: Hum Reprod Update. 2022 Feb 24;28(3):400–16. doi: 10.1093/humupd/dmac003 (PMC9733829; doi:10.1093/humupd/dmac003)
Supplement: dmac003_Supplementary_Data [file dmac003_supplementary_data.zip]

Archive with 5 entries (4 files):
- dmac003-suppl_data/
- dmac003-suppl_data/Supplementary figures final EO.pptx
- dmac003-suppl_data/Supplementary Table II (study characteristics table).docx
- dmac003-suppl_data/Supplementary Table SI final.docx
- dmac003-suppl_data/Supplementary Tables SIII - SIX final.docx
